# Supplementary material for: Microbiome-Metabolomics Insights into the Milk of Lactating Dairy Cows to Reveal the Health-Promoting Effects of Dietary Citrus Peel Extracts on the Mammary Metabolism
Source: Foods. 2022 Dec 19;11(24):4119. doi: 10.3390/foods11244119 (PMC9778193; doi:10.3390/foods11244119)
Supplement: Supplementary file 1 [file foods-11-04119-s001.zip]

Archive with 1 entries (1 files):
- foods-2043952-supplementary.pdf
